# Supplementary material for: Trade-offs constrain adaptive pathways to the type VI secretion system survival
Source: iScience. 2023 Oct 26;26(12):108332. doi: 10.1016/j.isci.2023.108332 (PMC10679819; doi:10.1016/j.isci.2023.108332)
Supplement: Table S2. E. coli survival CFUs.xlsx, related to Figures 1, 2, 3, 5, and 6 [file mmc2.xlsx]

## Sheet: T6 plus
		Rep 1	Rep 2	Rep 3	Rep 4	Rep 5	Rep 6
KM1	Ancestor	1490	14200	11400	2630	720	270
E1	E1	8500	43300	30900	9400	4180	4040
E2	E2	9200	25200	15600	3570	2540	1050
E3	E3	14000	42100	20700	14000	13700	12100
E4	E4	7800	36500	20700	4610	1760	1960
E5	E5	7600	74400	82800	34900	20800	11700
E6	E6	5500	34300	20200	6900	3130	2580
E7	E7	12800	51300	37800	5730	6600	6900
E8	E8	1700	8200	21700	2580	1400	710
C1	C1	3640	9900	39400	930	440	220
C2	C2	3000	8000	5500	310	840	130
C3	C3	1710	12700	9900	2450	520	390
C4	C4	2390	13500	11800	750	1570	280
KM1	ancestor	19800	1520	1600	1210	890	450
RLG795	linker control	10100	1190	490	2580	380	560
RLG796	yjeP-I724T	38100	5370	4640	4930	3760	2880
RLG797	yejM(8bp+)	7200	1330	2760	2110	1300	1140
RLG798	yejMI427N	12000	760	2120	1730	650	1570
RLG799	yjeP-I724T/yejM(8bp+)	24600	12500	13100	12800	13000	6500
RLG800	yjeP-I724T/yejMI427N	22700	17800	19600	29900	11100	17100
KM1	ancestor	5400	2810	5300	1360	36100	2990
RLG799	double 1	28100	8400	22900	1200	15200	8200
RLG800	double 2	31800	12900	50600	5500	49400	15100
RLG1112	triple 1	77000	12400	64200	15500	66000	18800
RLG1110	triple 2	62000	20500	52200	17200	73000	37400
KM1	ancestor	320	170	1940	1480	2340	1230
SSW12	crp	324000	370000	305000	360000	543000	403000
RLG910	rlmE	140	150	1620	4300	5800	5010
KM1		290	460	190	90	90	110
RLG717	apaH-	370	870	560	220	270	90
RLG845	apaH+	30	160	150	70	40	20

## Sheet: T6 minus
		Rep 1	Rep 2	Rep 3	Rep 4	Rep 5	Rep 6
KM1	Ancestor	10600000	10700000	10300000	15300000	21600000	15000000
E1	E1	4120000	1720000	1200000	2610000	4070000	3700000
E2	E2	9400000	1460000	2360000	3600000	4470000	3390000
E3	E3	3190000	2450000	1850000	3090000	4360000	3920000
E4	E4	7700000	3380000	3130000	5800000	8800000	5980000
E5	E5	4440000	2870000	2830000	4880000	8500000	5290000
E6	E6	4520000	980000	1680000	3180000	2860000	3150000
E7	E7	3580000	1230000	1850000	4320000	5410000	2810000
E8	E8	7400000	4700000	6200000	5100000	10100000	6700000
C1	C1	17100000	15000000	8400000	15200000	21400000	12500000
C2	C2	16100000	10800000	8200000	14800000	24500000	13100000
C3	C3	14000000	12400000	8900000	14500000	26200000	12700000
C4	C4	17000000	10600000	10000000	17100000	22100000	12900000
KM1	ancestor	27800000	12100000	9300000	21100000	16100000	18600000
RLG795	linker control	25200000	11900000	11900000	22200000	23900000	19600000
RLG796	yjeP-I724T	32400000	6200000	8600000	12100000	10200000	13200000
RLG797	yejM(8bp+)	18500000	5780000	8000000	9800000	8200000	8200000
RLG798	yejMI427N	25000000	8220000	9100000	12100000	13600000	12200000
RLG799	yjeP-I724T/yejM(8bp+)	30100000	2230000	3640000	3960000	4060000	3560000
RLG800	yjeP-I724T/yejMI427N	34100000	4460000	3510000	5870000	5600000	5890000
KM1	ancestor	12500000	8600000	9500000	6560000	7100000	7400000
RLG799	double 1	3420000	2080000	2610000	4570000	1080000	1390000
RLG800	double 2	5100000	3580000	3530000	6500000	1360000	2470000
RLG1112	triple 1	780000	1040000	1270000	8800000	590000	750000
RLG1110	triple 2	1430000	1480000	1490000	5800000	970000	1220000
KM1	ancestor	7900000	6200000	7800000	14800000	15600000	15200000
SSW12	crp	2800000	1890000	1950000	3140000	3300000	3260000
RLG910	rlmE	990000	1190000	1020000	2800000	3850000	3620000
KM1		5110000	6280000	3430000	4860000	7570000	5920000
RLG717	apaH-	3050000	3390000	3270000	3240000	3610000	2910000
RLG845	apaH+	8030000	7680000	7580000	4800000	5570000	4170000

## Sheet: Fraction survival
		Rep 1	Rep 2	Rep 3	Rep 4	Rep 5	Rep 6		average
KM1	Ancestor	0.000140566	0.0013271	0.0011068	0.000171895	3.33333e-05	1.8e-05		0.000466282
E1	E1	0.00206311	0.0251744	0.02575	0.00360153	0.00102703	0.00109189		0.00978466
E2	E2	0.000978723	0.0172603	0.00661017	0.000991667	0.000568233	0.000309735		0.00445313
E3	E3	0.00438871	0.0171837	0.0111892	0.00453074	0.0031422	0.00308673		0.00725354
E4	E4	0.00101299	0.0107988	0.00661342	0.000794828	0.0002	0.000327759		0.0032913
E5	E5	0.00171171	0.0259233	0.029258	0.00715164	0.00244706	0.00221172		0.0114506
E6	E6	0.00121681	0.035	0.0120238	0.00216981	0.00109441	0.000819048		0.00872065
E7	E7	0.00357542	0.0417073	0.0204324	0.00132639	0.00121996	0.00245552		0.0117862
E8	E8	0.00022973	0.00174468	0.0035	0.000505882	0.000138614	0.00010597		0.00103748
C1	C1	0.000212865	0.00066	0.00469048	6.11842e-05	2.05607e-05	1.76e-05		0.000943781
C2	C2	0.000186335	0.000740741	0.000670732	2.09459e-05	3.42857e-05	9.92366e-06		0.000277161
C3	C3	0.000122143	0.00102419	0.00111236	0.000168966	1.98473e-05	3.07087e-05		0.000413036
C4	C4	0.000140588	0.00127358	0.00118	4.38596e-05	7.10407e-05	2.17054e-05		0.00045513
KM1	ancestor	0.00071223	0.00012562	0.000172043	5.7346e-05	5.52795e-05	2.41935e-05		0.000191119
RLG795	linker control	0.000400794	0.0001	4.11765e-05	0.000116216	1.58996e-05	2.85714e-05		0.00011711
RLG796	yjeP-I724T	0.00117593	0.000866129	0.000539535	0.000407438	0.000368627	0.000218182		0.000595973
RLG797	yejM(8bp+)	0.000389189	0.000230104	0.000345	0.000215306	0.000158537	0.000139024		0.000246193
RLG798	yejMI427N	0.00048	9.24574e-05	0.000232967	0.000142975	4.77941e-05	0.000128689		0.00018748
RLG799	yjeP-I724T/yejM(8bp+)	0.000817276	0.00560538	0.0035989	0.00323232	0.00320197	0.00182584		0.00304695
RLG800	yjeP-I724T/yejMI427N	0.000665689	0.00399103	0.00558405	0.0050937	0.00198214	0.00290323		0.00336997
KM1	ancestor	0.000432	0.000326744	0.000557895	0.000207317	0.00508451	0.000404054		0.00116875
RLG799	double 1	0.00821637	0.00403846	0.00877395	0.000262582	0.0140741	0.00589928		0.00687745
RLG800	double 2	0.00623529	0.00360335	0.0143343	0.000846154	0.0363235	0.00611336		0.0112427
RLG1112	triple 1	0.0987179	0.0119231	0.0505512	0.00176136	0.111864	0.0250667		0.0499808
RLG1110	triple 2	0.0433566	0.0138514	0.0350336	0.00296552	0.0752577	0.0306557		0.0335201
KM1	ancestor	4.05063e-05	2.74194e-05	0.000248718	0.0001	0.00015	8.09211e-05		0.000107927
SSW12	crp	0.115714	0.195767	0.15641	0.11465	0.164545	0.12362		0.145118
RLG910	rlmE	0.000141414	0.00012605	0.00158824	0.00153571	0.00150649	0.00138398		0.00104698
KM1		5.67515e-05	7.32484e-05	5.53936e-05	1.85185e-05	1.1889e-05	1.85811e-05		3.90637e-05
RLG717	apaH-	0.000121311	0.000256637	0.000171254	6.79012e-05	7.47922e-05	3.09278e-05		0.000120471
RLG845	apaH+	3.73599e-06	2.08333e-05	1.97889e-05	1.45833e-05	7.18133e-06	4.79616e-06		1.18198e-05
